# Supplementary material for: Administration of anti-HIV-1 broadly neutralizing monoclonal antibodies with increased affinity to Fcγ receptors during acute SHIVAD8-EO infection
Source: Nat Commun. 2024 Aug 29;15:7461. doi: 10.1038/s41467-024-51848-y (PMC11358508; doi:10.1038/s41467-024-51848-y)
Supplement: Supplementary file 4 — Source data [file 41467_2024_51848_MOESM4_ESM.xlsx]

## Sheet: Figure 1b
Figure 1b
UnTx
Weeks post-challenge	Plasma viral load (copies/mL)
	RHH7	RHEM	RHZ2	RHAM	RH81	RHR8	RHM4	RH28	RHA7	RHG6	MEDIAN
0	15	15	15	15	15	15	15	15	15	15	15
0.429	15	15	15	15	15	15	15	15	15	15	15
1	15	5800	15	2200	15	21000	87000	20000	15	15	1107.5
1.429	15	370000	440	160000	15	970000	3600000	910000	15	4000	82000
2	300	6500000	400000	1600000	15	57000000	56000000	20000000	15	53000	1000000
2.429	40000	2700000	15000000	1900000	15	87000000	65000000	33000000	15	360000	2300000
3	6600000	7100000	40000000	640000	15	16000000	10000000	6200000	15	160000	6400000
4	33000000	500000	6400000	240000	15	6100000	11000000	2000000	15	370000	1250000
5	7100000	400000	2800000	400000	15	3400000	1600000	410000	2300	380000	405000
6	1400000	120000	680000	11000	15	1200000	830000	89000	110000	230000	175000
7	1000000	75000	320000	37000	15	570000	390000	85000	87000	87000	87000
8	200000	53000	120000	570	15	110000	330000	52000	45000	41000	52500
9							150000	50000	12000	24000	37000
10							160000	25000	4500	48000	36500
11							73000	19000	2000	100000	46000
12	93000	140000	54000	1300	15	41000	67000	23000	2700	70000	47500
13							57000	11000	6300	47000	29000
14							110000	17000	6400	99000	58000
15							69000	8100	2400	86000	38550
16	69000	190000	23000	4900	15	28000	32000	8500	1200	37000	25500
17							50000	10000	4100	94000	30000
18							42000	3900	2700	63000	22950
19							35000	5400	360	82000	20200
20	22000	45000	9000	470	15	22000	46000	13000	1100	95000	17500
21							17000	13000	2600	780000	15000
22							110000	28000	2300	150000	69000
23							87000	3800	1900	130000	45400
24	4500	110000	4300	2300	15	5600	14000	2300	1000	100000	4400
28	580	160000	2000	860	15	5700	21000	3600	1200	110000	2800
32	25	59000	790	3200	15	3500	28000	4200	2100	64000	3350
36	140	34000	7100	680	15	5600	12000	2300	2000	35000	3950
39	65	52000	10000	540	15	7800					4170
40							17000	1500	970	67000	9250
44	40	68000	8400	760		5700	6800	900	580	43000	5700
48	65	84000	7100	360		6200	15000	250	1500	35000	6200
52	250	110000	5700	65		5900	5300	220	580	30000	5300
56	15	320	5800	430		5000	5700	540	610	25000	610
60	15	80000	4600	40		8100	3000	65	580	14000	3000
64	25	96000	4600	40		3500	1900	65	540	4600	1900
68	15	160000	6300	290		5100	7700	2200	1200	8000	5100
72	15	170000	2800	320		2400	7000	25	1400	2200	2200
WT bNAb Tx
Weeks post-challenge	Plasma viral load (copies/mL)
	RHEL	RHDL	RHZ9	RHR6	RHIV	RHCK	RHG4	RHX4	RHL9	RH51	MEDIAN
0	15	15	15	15	15	15	15	15	15	15	15
0.429	15	15	15	15	15	15	15	15	15	15	15
1	15	15	15	15	15	15	40	15	15	15	15
1.429	15	15	15	15	15	15	15	15	15	15	15
2	15	15	15	15	15	15	15	15	15	15	15
2.429	15	15	15	15	15	15	15	15	15	15	15
3	15	15	15	15	15	15	15	15	15	15	15
4	15	15	15	15	15	15	25	15	15	15	15
5	15	15	15	15	15	15	25	15	15	15	15
6	15	15	15	15	15	15	15	25000	15	15	15
7	15	15	15	15	15	15	15	1200000	15	15	15
8	15	15	15	15	2000000	15	15	1300000	15	15	15
9	15	240000	15	15	100000000	15	15	770000	15	15	15
10	15	25000000	160000	15	6100000	15	150000	380000	15	17000	83500
11	15	6300000	56000000	15	2300000	15	65	150000	15	23000000	75032.5
12	15	2300000	3900000	260000	10000000	15	19000000	86000	15	12000000	1280000
13	15	460000	740000	74000	1500000	15	9700000	42000	15	3300000	267000
14	130000	400000	1600000	86000	1400000	15	9200000	63000	15	4600000	265000
15	12000	160000	390000	30000	810000	15	2800000	30000	15	2600000	95000
16	18000	280000	380000	14000	900000	15	2000000	17000	15	1400000	149000
17	15000	110000	290000	3300	520000	15	2000000	470000	15	650000	200000
18	10000	110000	180000	1200	360000	15	1400000	74000	15	1200000	92000
19	4800	72000	89000	960	240000	15	820000	6700	15	920000	39350
20	9900	57000	140000	650	170000	15	490000	13000	15	750000	35000
21	9100	44000	82000	1600	110000	15	390000	29000	15	1800000	36500
22	2800	30000	61000	1300	100000	15	250000	16000	15	1700000	23000
23	5100	24000	39000	980	110000	15	120000	14000	15		14000
24	5800	23000	47000	1500	82000	15	44000	7800	15	780000	15400
28	3800	28000	60000	1700	85000	15	21000	15000	15	950000	18000
32	6800	30000	42000	1000	64000	15	14000	55000	15	1200000	22000
36	10000	97000	59000	500	160000	15	8200	3100	15	400000	9100
40	940	11000	14000	40	24000	15	4800	3500	15	310000	4150
44	540	6900	14000	1400	15000	15	3500	2700	15	170000	3100
48	650	19000	18000	1400	19000	15	4500	2500	15	140000	3500
52	15	17000	11000	540	18000		3400	1400	15	170000	3400
56	40	13000	8600	40	24000		1800	940	15	210000	1800
60	15	2000	3900	25	5900		940	1400	15	130000	1400
64	15	4000	6600	220	9600		940	970	25	70000	970
68	15	8100	8100	6000	22000		1600	5300	15	52000	6000
72	15	8500	13000	15	34000		3300	2200	15	91000	3300
DEL bNAb Tx
Weeks post-challenge	Plasma viral load (copies/mL)
	RHRI	RHFD	RHBG	RHGC	RHIL	RHFJ	RHX0	RHH1	RH41	RHBC	MEDIAN
0	15	15	15	15	15	15	15	15	15	15	15
0.429	15	15	15	15	15	15	540	15	15	15	15
1	15	15	15	15	15	15	5300	15	15	15	15
1.429	15	15	970	25	15	15	790	15	15	15	15
2	15	15	15	15	15	15	25	15	15	15	15
2.429	15	15	15	15	15	15	40	15	15	15	15
3	15	15	15	15	15	15	15	15	15	15	15
4	15	15	15	15	15	15	15	15	15	15	15
5	15	15	2000000	15	15	95000	15	33000	15	15	15
6	1700	15	3900000	15	15	10000	1400	38000000	5700000	49000	5850
7	12000000	15	840000	15	15	12000000	3400000	3700000	7300000	200000	2120000
8	9200000	15	1100000	15	15	11000000	4800000	5300000	240000	4900000	2950000
9	280000	15	150000	15	15	630000	550000	830000	270000	1900000	275000
10	48000	15	89000	15	15	190000	370000	190000	1300000	3800000	139500
11							76000	860000	640000	1300000	750000
12	18000	15	44000	15	15	87000	80000	140000	180000	1200000	62000
13	20000	15	46000	15	15	96000	68000	34000	36000	810000	35000
14	8700	15	58000	15	15	96000	130000	34000	550000	1200000	46000
15	5600	15	32000	15	15	70000	350000	10000	510000	870000	21000
16	2000	15	30000	15	15	290000	140000	7100	520000	670000	18550
17	2600	15	41000	15	15	110000	120000	13000	450000	530000	27000
18	2900	15	47000	15	15	160000	93000	8200	300000	450000	27600
19	610	15	48000	15	15	140000	96000	6600	270000	460000	27300
20	830	15	49000	15	15	96000	54000	5700	220000	410000	27350
21	650	15	62000	15	15	120000	65	5500	360000	680000	3075
22	430	15	52000	15	15	83000	79000	3900	340000	630000	27950
23	4200	15	49000	15	15	93000	78000		220000	390000	49000
24	580	15	31000	15	15	57000	21000	21000	220000	220000	21000
28	320	15	29000	15	15	66000	38000	16000	120000	280000	22500
32	40	15	6600	15	15	32000	16000	1500	120000	240000	4050
36	650	15	13000	15	15	81000	7200	430	62000	110000	3925
40	40	15	4500	15	15	47000	7200	1100	52000	44000	2800
44	65	15	2800	15	15	46000	2100	290	15000	26000	1195
48	65	15	1000	15	15	240000	1400	40	12000	38000	532.5
52	180	15	2300	15	15	13000	6800	65	7200	22000	1240
56	65	15	900	15	15	22000	1400	430	9700	21000	665
60	25	15	2100	15	15	15000	760	430	5800	11000	595
64	40	15	1600	15	15	14000	790	15	8500	8600	415
68	65	15	1100	15	15	19000	500	65	11000	14000	282.5
72	65		1000			46000	8400	40	14000	5700	5700

## Sheet: Figure 1c
Figure 1c
Time to detectable onset of persistent infection (weeks pc)
UnTx	WT	DEL
2	14	6
1	9
1.429	10	5
1	12
	8
1		5
1	10	6
1	6	5
5		6
1.429	10	6
Time to peak viremia (weeks pc)
UnTx	WT	DEL
4	14	7
3	10
3	11	6
2.429	12
	9
2.429		7
2.429	12	8
2.429	8	6
6		7
21	11	8

## Sheet: Figure 1d
Figure 1d
Peak plasma viral load (copies/mL)
UnTx	WT	DEL
33000000	130000	12000000
7100000	25000000
40000000	56000000	3900000
1900000	260000
	100000000
87000000		12000000
65000000	19000000	4800000
33000000	1300000	38000000
110000		7300000
780000	23000000	4900000
Plasma viral load at wk 36 pc (copies/mL)
UnTx	WT	DEL
140	10000	650
34000	97000	15
7100	59000	13000
680	500	15
15	160000	15
5600	15	81000
12000	8200	7200
2300	3100	430
2000	15	62000
35000	400000	110000

## Sheet: Figure 1e
Figure 1e
Plasma viral load (AUC)
UnTx	WT	DEL
48962276	321573	21636023
17501661	36604548	9041588
50236168	65174363	28117988
3087796	528323	10882368
97247081	128678033	49326228
85995031	48694448	21675803
34777891	5075843	24267803
348588	72516063
5342918

## Sheet: Figure 2a
Figure 2a
Weeks post-challenge	Plasma bNAb concentration (μg/mL)
	VRC07-523-LS										VRC07-523-LS/DEL										PGT121										PGT121/DEL
0							0.2	0.2	0.2	0.2	0.2	0.2	0.2	0.2	0.2	0.2	0.2	0.2	0.2	0.2							0.2	0.2	0.2	0.2	0.2	0.2	0.2	0.2	0.2	0.2	0.2	0.2	0.2	0.2
0.429	0.2	0.2	0.2	0.2	0.2	0.2	0.2	0.2	0.2	0.2	0.2	0.2	0.2	0.2	0.2	0.2	0.2	0.2	0.2	0.2	0.2	0.2	0.2	0.2	0.2	0.2	0.2	0.2	0.2	0.2	0.2	0.2	0.2	0.2	0.2	0.2	0.2	0.2	0.2	0.2
1	92.0512	87.9925	94.9983	58.4942	69.3469	62.1319	29.9997	39.4918	31.0829	37.6628	13.7988	11.5621	12.6525	10.1974	10.33	10.0817	11.3217	15.4546	14.1315	11.3785	57.5277	74.2399	121.665	116.775	127.147	94.1521	50.902	49.8998	54.2091	41.2464	46.0652	43.0249	41.2873	43.5025	43.6649	41.8394	34.0116	42.5917	35.7962	38.2623
1.429	59.22	57.335	63.9906	47.6355	55.344	47.7351	21.2207	27.9559	22.0763	27.7149	7.19763	6.22513	7.44963	5.395	5.4055	5.25638	7.63987	11.1706	9.39975	6.53175	50.6097	61.433	81.2544	96.2234	67.6612	59.1459	35.8934	35.6755	38.1432	29.3228	28.3672	28.134	27.9744	29.3417	31.3525	27.2112	22.642	31.9157	29.1343	26.3655
2	133.35	133.441	139.777	126.879	129.395	117.043	40.7115	55.1971	42.933	55.4746	16.5261	13.8438	12.3165	10.5814	12.5843	11.1609	14.7108	24.4995	17.3027	15.4655	102.615	116.088	215.796	188.64	149.102	163.633	44.4535	89.4688	88.4959	62.8421	80.2973	55.7103	47.2749	54.0231	65.1202	50.3623	46.9363	55.2788	52.0334	53.4949
2.429	106.717	119.069	106.173	100.773	98.8596	76.7703	25.7152	41.8267	30.3577	42.6307	0.2	7.382	1.92825	0.2	5.96113	6.08925	8.95412	13.4096	5.43025	8.88475	74.1003	119.159	163.746	179.004	113.557	127.119	31.113	55.1581	51.8477	47.5147	38.8353	38.4764	18.876	31.2514	44.3299	39.2882	32.6392	36.6897	31.604	36.3672
3	150.82	169.784	164.627	134.838	149.306	122.317	48.231	63.1632	52.6673	69.4485	1.27175	8.33837	1.64925	0.2	0.2	9.6765	16.7595	22.1265	0.2	18.0674	84.6494	180.511	198.761	216.854	186.604	190.653	67.133	74.1836	95.0791	98.1282	91.6821	74.3901	19.5764	48.5781	17.3116	76.1993	50.2114	54.7242	23.6242	52.9883
4	68.6569	117.84	90.3654	56.2381	47.4824	6.35025	24.5572	31.5508	12.9388	41.6961	0.2	0.2	0.2	0.2	0.2	0.2	3.837	0.2	0.2	0.2	42.3072	94.4101	85.1292	100.167	82.2212	93.3371	37.2964	38.8581	45.7895	46.8743	1.4655	42.4835	0.2	0.2	0.2	37.0895	20.6343	0.2	0.2	0.2
5	54.3227	62.675	62.2181	46.6656	25.198	0.52555	11.2264	5.52262	0.2	22.6332	0.2	0.2	0.2	0.2	0.2	0.2	0.2	0.2	0.2	0.2	31.9486	79.4437	46.3007	57.1383	63.4681	61.6294	21.6816	5.78862	6.13987	28.392	0.2	22.3306	0.2	0.2	0.2	0.2	7.035	0.2	0.2	0.2
6	33.8433	41.1863	37.8269	25.866	1.0503	0.2	2.57468	0.2	0.2	9.27907	0.2	0.2	0.2	0.2	0.2	0.2	0.2	0.2	0.2	0.2	18.4467	48.2595	26.9277	25.6235	43.5958	15.4477	11.2575	0.2	0.2	22.2682	0.2	10.4994	0.2	0.2	0.2	0.2	0.2	0.2	0.2	0.2
7	25.4382	35.5312	26.7801	9.33178	0.2	0.2	0.3165	0.2	0.2	3.21333	0.2	0.2	0.2	0.2	0.2	0.2	0.2	0.2	0.2	0.2	10.6685	25.3458	12.8322	5.85578	10.5725	0.2	6.14793	0.2	0.2	9.18588	0.2	4.05352	0.2	0.2	0.2	0.2	0.2	0.2	0.2	0.2
8	14.0551	22.7606	13.0254	1.9219	0.2	0.2	0.2	0.2	0.2	0.2	0.2	0.2	0.2	0.2	0.2	0.2	0.2	0.2	0.2	0.2	7.10768	16.9629	9.12253	0.2	0.2	0.2	2.90658	0.2	0.2	1.65918	0.2	0.4662	0.2	0.2	0.2	0.2	0.2	0.2	0.2	0.2
9	9.72427	13.4929	4.84758	0.4222	0.2	0.2	0.2	0.2	0.2	0.2	0.2	0.2	0.2	0.2	0.2	0.2	0.2	0.2	0.2	0.2		7.09807	0.2	0.2	0.2	0.2	1.46457	0.2	0.2	0.2664	0.2	0.2	0.2	0.2	0.2	0.2	0.2	0.2	0.2	0.2
10	6.44995	5.95727	0.4633	0.2	0.2	0.2	0.2	0.2	0.2	0.2							0.2	0.2	0.2	0.2	1.64478	1.25835	0.2	0.2	0.2	0.2	0.68405	0.2	0.2	0.2							0.2	0.2	0.2	0.2
11	3.19102	1.8976	0.2	0.2	0.2	0.2	0.2	0.2	0.2	0.2							0.2	0.2	0.2	0.2	1.2627	0.2	0.2	0.2	0.2	0.2	0.2	0.2	0.2	0.2							0.2	0.2	0.2	0.2
12	3.19125	0.2	0.2	0.2	0.2	0.2	0.2	0.2	0.2	0.2							0.2	0.2	0.2	0.2	0.8341	0.2	0.2	0.2	0.2	0.2	0.2	0.2	0.2	0.2							0.2	0.2	0.2	0.2
13	2.0292	0.2	0.2	0.2	0.2	0.2	0.2	0.2	0.2	0.2							0.2	0.2	0.2	0.2	0.58445	0.2	0.2	0.2	0.2	0.2	0.2	0.2	0.2	0.2							0.2	0.2	0.2	0.2
14	1.56222	0.2	0.2	0.2	0.2	0.2	0.2	0.2	0.2	0.2							0.2	0.2	0.2	0.2	0.2856	0.2	0.2	0.2	0.2	0.2	0.2	0.2	0.2	0.2							0.2	0.2	0.2	0.2

## Sheet: Figure 2b
Figure 2b
Plasma bNAb concentration (AUC)
VRC07-523-LS	VRC07-523-LS/DEL	PGT121	PGT121/DEL
533.2	18.46	325.6	169.5
631.5	25.5	598.1	219.4
565.4	17.91	626.1	82.53
411.5	12.79	648.1	116.7
366.3	16.74	573.8	105.3
253.8	23.34	541	175.5
134	37.56	213.4	134.3
168	49.09	217.1	125.7
116.8	22.73	242	92.28
211.8	34.77	274.4	118.3

## Sheet: Figure 2c
Figure 2c
Weeks post-challenge	ADA response (endpoint titer)
	anti-VRC07-523-LS										anti-VRC07-523-LS/DEL										anti-PGT121										anti-PGT121/DEL
0	100	313	100	100	100	100	31.3208	87.811		104.195	279.242	1943.36	487.471	557.57	485.873	451.064	74.1621	274.358	475.912	300.602	177	290	143	100	102	100		52.0642	27.708	252.953	47.6241	198.31	27.0974	89.8552	38.2	60.704	59.7173	58.2143	70.0776	60.1165
0.429								88.0399	37.9892	101.878	237.941	2125.65	460.815	610.637	463.765	439.463	71.3236	260.711	471.647	289.269							27.0116	48.6755	19.5164	250.135	42.8958	183.395	27.0371	98.507	39.3152	66.2231	30.8235	57.4658	62.8228	58.8199
1	100	100	100	100	100	100		70.8128	26.4626	78.8979	554.285	2541.58	248.908	745.225	495.896	716.006	48.3071	208.503	733.81	223.382	100	100	100	100	100	100	23.0297	39.6493	17.9816	192.559	70.6889	247.82	21.7911	107.697	19.9696	88.8822	20.7963	24.0721	71.0961	54.2013
1.429							23.5903	86.6805	63.1293	77.3172	1795.95	5979.36	426.826	1960.86	1143.12	3098.61	94.2776	253.261	8230.52	352.261							64.7288	42.2802	11.7508	195.395	269.767	687.544	4.28877	212.227	33.6466	406.536	27.6781	35.3052	341.431	54.4087
2	100	100	100	100	100	693	31.0867	72.0679	191.793	70.0668	11495.6	8892.95	8768.5	5864.88	1740.74	5433.02	87.1741	335.551	16930.5	297.577	251	115	100	154	263	554	30.9744	37.211	32.0517	160.791	1753.33	813.276	3663.29	783.681	62.6687	444.143	24.0314	29.0771	724.264	43.8493
2.429							28.6242	137.161	268.951	105.858	73430.7	13783.3	24935.9	24559.5	7670.61	12935.9	181.685	1101.22	45945.9	582.655							34.7469	62.8975	26.4833	136.796	8843.82	1298.72	19409.6	7579.91	1425.32	1434.93	50.4753	267.572	2368.61	75.2173
3	100	171	100	100	118	1375	32.4302	143.362	517.416	104.794	239702	22316.5	29433.8	83289.9	34704.8	26088.6	337.869	3673.7	61498.6	2083.67	681	117	100	217	127	460	47.7104	70.772	30.7727	182.186	22034	3512.67	46875	21462.8	17736.9	2381.16	129.733	1582.89	8468.6	674.325
4	140	180	334	737	4043	10935	358.407	1126.23	3931.48	225.461	417693	145141	59855.8	307198		124389	2100.23	48305.7		23334.6	698	273	202	1053	754	4106	109.09	368.907	520.665	196.623	39203.6	7473.17	101303	104503	146257	8348.49	1242.96	15727.7	39417.3	6823.18
5	129	254	423	3124	6973	45295	1554.94	11238.6	36778.1	789.821	183385	211181	38738.2	172701	1.09805e+06	902.117	4265.22	91625.1	133924	83169.3	567	462	385	2346	2163	10559	102.299	6786.44	9973.01	218.793	66682.1	6621.92	115594	104423	110486	248.139	3167.01	70965.7	89653.7	24667.9
6	127	422	893	8578	12580	70879	4596.31	58585.1	148388	1853.08	100864	144619	29309.4	128549	271221	66050.4	4462.52	54122.2	61824		428	1137	652	6752	7561	10178	132.063	25581.5	41048.3	602.2	33760.7	5254.15	106511	78074.7	90421.7	73451.6	4989.68	40705.9	64400.8	20423.1
7	159	1241	2681	11684	40631	65992	5049.46	72135.4	136039	4236.83	29036.8	117716	27904.5	83019.3	190241	32084.5	4361.51	26702.7	25752.5	33426.5	455	2215	1921	8552	11867	14428	219.068	24495.6	34708.7	1399.22	20675.7	3454.02	91510.3	39725.5	57916.1	36340.4	3278.07	22725.2	45015.5	23551.4
8	150	2274	4377	19061	31143	52554	5548.41	27676.7	70773.8	3256.71	19024.7	51569.5	25612	45484.1	106228	14947.3	4268.41	30507.4	24936.2	37472.3	317	3806	2244	8381	11110	15400	258.113	20891.6	21676.4	1767.39	16030.2	3201.44	69102.5	29607.2	37577.2	19219.2	4467.33	24882.2	20920.2	19343.4
9	144	3823	3867	19818	13855	32752	3585	17920.2	41891.6	3164.86	16748.1	25968.2	22774.8	30371.8	85974.7	11966.3	3782.04	25371.8	22630.6	24103.1	408	5566	2093	7912	9365	8839	304.897	16126.2	15361.1	1749.31	12844.9	4942.66	49823.9	23096	29912.5	11961.6	3067.06	17462.9	22255.5	16147.3
10	99.3365	4915.23	19478.8	12247.2	18324.1	24766.5	3463.35	19036.2	17777.6	3610.48	25881.8	13596.1	7757.25	23438.9	23336.1	3308.86	3135.52	29856.7	16726.9	19979.4	97.0724	5786.16	4640.23	4718.47	10718	5050.67	350.087	9386.76	10057.6	2100.74	6889.94	5547.48	29773.2	20394.8	22707	3936.46	2387.87	21968	20187	10627.2
11	76.2427	5426.99	21271.2	12203.7	6959.6	20622.6	3298.83	14044	17187.4	3628.17	18309.8	5552.04	7574.67	20226.6	32955.5	3923.37	2422.43	29662.6	15244.5	14469.2	75.1496	5532.21	4876.23	4394.76	4692.55	4308.48	275.07	4220.14	5747.1	1885.35	4455.13	3836.68	24893.1	8923.86	19332.3	2632.13	1711.49	18377.9	18959.3	5508.26
12	71.546	5439.14	5323.85	4446.32	4230.26	12205.3	3656.94	7372.26	23567.8	2888.32	13059.2	5141.38	7715.45	14265	29489	2972.41	1819.26	26055	7258.01	8624.64	76.1112	4719.02	2220.53	3352.17	4334.39	4331.31	2524.93	3924.24	2998.99	1164.64	5131.56	2715.05	12612.1	5866.21	11297.8	1551.54	1161.6	13286.4	14491.1	2766.74
13	59.0397	9178.94	4375.55	3098.34	4936.81	8769.16	3251.26	2944.74	19610.6	1337.11	8290.84	5439.11	6645.62	9337.57	28370.8	2416.89	1369.06	15645.7	3860.42	3839.13	63.6122	4634.68	1603.31	2407.07	2700.94	3758.22	4364.97	4153.09	4114.39	693.185	4620.99	1938.2	6071.99	4530.62	5998.98	977.699	753.329	7271.78	7964.84	3412.33
14	48.9674	4187.92	3225.33	4455.88	3887.57	3985.76	3503.53	2909.39	13126.9	915.601	5321.67	5388.44	6017.91	5825.13	27409	1902.86	1274.64	1576.11	5504.98	3177.84	66.4854	3508.07	879.878	1650.76	1417.54	2772.63	3518.18	3369.48	3730.44	632.318	4341.55	1492.47	5728.26	4998.96	4291.91	614.391	578.835	3285.61	5490.84	2911.63

## Sheet: Figure 2d
Figure 2d
ADA response (AUC)
VRC07-523-LS	VRC07-523-LS/DEL	PGT121	PGT121/DEL
1530	1067057	4339	235274
35776	763225	36362	50148
64987	277542	21649	658448
97576	919918	51215	442914
145988	2479063	66516	548784
348981	295813	83509	162078
36216	33146	10522	26707
233893	382667	117801	256479
523201	497186	148155	354462
25770	310879	12759	135412

## Sheet: Figure 3b
Figure 3b
SHIVAD8-EO RNA+ cells (#/mm2)
UnTx wk2	WT wk2	DEL wk2	UnTx wk8	WT wk8	DEL wk8
15.53	0.13	0	1.42	0	2.44
1.57	0.11	0	0.33	0.07	5
	0.13	0.15		0.74	2.56
	0			0.17
	0.19			0
SHIVAD8-EO RNA+ virions (#/mm2)
UnTx wk2	WT wk2	DEL wk2	UnTx wk8	WT wk8	DEL wk8
8.73	0.13	0	22.09	0.23	14.28
2.35	0.11	0.15	2.88	0.61	9.3
	0.34	0.29		2.79	427.69
	0.19			3.41
	0.32			0.61

## Sheet: Figure 3c
Figure 3c
SHIVAD8-EO RNA+ cells (#/mm2)
UnTx wk2 (f)	DEL wk2 (f)	UnTx wk8 (f)	DEL wk8 (f)	UnTx wk2 (nf)	DEL wk2 (nf)	UnTx wk8 (nf)	DEL wk8 (nf)
18.09	0	2.1	2.97	13.77	0	0.6	1.71
2.41	0	0.49	7.65	0.95	0	0.19	3.87
	0.09		4.1		0.21		1
SHIVAD8-EO RNA+ virions (#/mm2)
UnTx wk2 (f)	DEL wk2 (f)	UnTx wk8 (f)	DEL wk8 (f)	UnTx wk2 (nf)	DEL wk2 (nf)	UnTx wk8 (nf)	DEL wk8 (nf)
9.44	0	38.32	16.52	8.24	0	2.53	11.2
3.4	0.16	2.18	18.36	1.59	0.14	3.51	5.43
	0.18		828.37		0.42		20.58
f = follicular
nf = extrafollicular

[truncated: 38 more sheets: Figure 3d, Figure 4b, Figure 4c, Figure 4d, Figure 5a, Figures 5b and 5c, Figure 6a, Figure 6b, Figure 6c, Suppl. Figure 1c, Suppl. Figure 1d, Suppl. Figure 2a, Suppl. Figure 2b, Suppl. Figure 2c, Suppl. Figure 2d, Suppl. Figure 2e, Suppl. Figure 2f, Suppl. Figure 3a, Suppl. Figure 3b, Suppl. Figure 3c …]
